# Supplementary material for: Therapeutic Approach of Chronic Pseudomonas Infection in Cystic Fibrosis—A Network Meta-Analysis
Source: Antibiotics (Basel). 2021 Aug 3;10(8):936. doi: 10.3390/antibiotics10080936 (PMC8388982; doi:10.3390/antibiotics10080936)
Supplement: Supplementary file 1 [file antibiotics-10-00936-s001.zip]

Archive with 1 entries (1 files):
- antibiotics-1275175-supplementary.pdf
